# Supplementary material for: Flowering agricultural landscapes enhance parasitoid biological control to Bemisia tabaci on tomato in south China
Source: PLoS One. 2022 Aug 2;17(8):e0272314. doi: 10.1371/journal.pone.0272314 (PMC9345349; doi:10.1371/journal.pone.0272314)
Supplement: S1 Data — Data were initially subjected to a one-way ANOVA with agriculture landscape variables as the main effect. Difference in population densities was compared among agriculture landscape types by Least Significant Difference. The significance threshold was P = 0.05 in all tests. Data analyses were performed using SPSS 20.0. (XLSX) [file pone.0272314.s001.xlsx]

## Sheet: Sheet1
					Population densities			Least Significant Difference(P=0.05), Data analyses were performed using SPSS 20.0.
Landscape number	landscape variables	Area(m2)		Parasitic natural enemy species of Bemisia tabaci	Adults (per. yellow sticky traps)	Pupae (per. 100 cm2 leaves)
1 (Main landscape variables was flower fields)	Flower fields	27294		Encarsia formosa	36	20.1			Encarsia formosa Adults (per. yellow sticky traps)			Encarsia formosa Pupae (per. 100 cm2 leaves)
	River	1639		Encarsia sophia	9.8	/			Mean population densities	SE	significant level of 0.05	Mean population densities	SE	significant level of 0.05
	Mountain	1536		Encarsia sp1	6.8	/		Main landscape variables was flower fields	35.27	0.47	a	23.24	1.6	a
	Urbans	931		Eretmocerus hayati	11	/
								Main landscape variables was river	21.47	2.64	b	10.48	0.29	b
2 (Main landscape variables was flower fields)	Flower fields	24397		Encarsia formosa	35.4	24.29
	River	2039		Encarsia sophia	12.2	/		Main landscape variables was mountain	18.07	0.47	b	7.08	1.56	b
	Mountain	2789		Eretmocerus hayati	8.4	/
	Urbans	2175		Eretmocerus sp1	9.4	/
3 (Main landscape variables was flower fields)	Flower fields	25399		Encarsia formosa	34.4	25.32
	River	1297		Encarsia sophia	11.8	/
	Mountain	3049		Eretmocerus hayati	11.6	/
	Urbans	1655		Eretmocerus sp1	12.6	/
4 (Main landscape variables was river)	Flower fields	6394		Encarsia formosa	26.6	6.57
	River	15963		Encarsia sophia	7.8	/
	Mountain	4094		Encarsia sp1	10.8	/
	Urbans	4949		Eretmocerus hayati	7.2	/
5 (Main landscape variables was river)	Flower fields	4937		Encarsia formosa	20	7.08
	River	18633		Encarsia sophia	8	/
	Mountain	3672		Encarsia sp1	6.2	/
	Urbans	4158		Eretmocerus hayati	7.2	/
6 (Main landscape variables was river)	Flower fields	5931		Encarsia formosa	17.8	7.58
	River	17970		Encarsia sophia	11	/
	Mountain	4528		Encarsia sp1	7.4	/
	Urbans	2971		Eretmocerus hayati	8	/
7 (Main landscape variables was mountain)	Flower fields	2693		Encarsia formosa	17.2	12.82
	River	3975		Encarsia sophia	7.4	/
	Mountain	20314		Eretmocerus hayati	3.6	/
	Urbans	4418
8 (Main landscape variables was mountain)	Flower fields	2782		Encarsia formosa	18.8	7.53
	River	2933		Encarsia sophia	5.4	/
	Mountain	22637		Encarsia sp1	4.8	/
	Urbans	3048		Eretmocerus hayati	4.4	/
9 (Main landscape variables was mountain)	Flower fields	2793		Encarsia formosa	18.2	11.1
	River	4293		Encarsia sophia	5.6	/
	Mountain	23360		Eretmocerus hayati	5.4	/
	Urbans	954
