# Supplementary material for: Flowering agricultural landscapes enhance parasitoid biological control to Bemisia tabaci on tomato in south China
Source: PLoS One. 2022 Aug 2;17(8):e0272314. doi: 10.1371/journal.pone.0272314 (PMC9345349; doi:10.1371/journal.pone.0272314)
Supplement: S2 Data — The 12 agriculture landscapes located in the surroundings of Kunming, south China (24°42’45’’N-25°22’43’’N, 102°22’18’’E-103°10’90’’E). it was selected by use of Google Earth Profession and field inspections (ground-truthing) once a month during the tomato growing seasons in 2018 and 2019. The cover types in each landscape were divided into 10 types according to vegetation type, human factor interference and land type characteristics. A Principal Components Analysis (PCA) was performed to reduce the dimensions of the landscape data. These ten land cover types were divided for the PCA analysis, the land cover type with the largest area in one landscape and the absolute value of first principal component greater than 0.9 was selected as the landscape type. Principal component axes were extracted using correlations among variables, and the resulting factors were not rotated. (XLSX) [file pone.0272314.s002.xlsx]

## Sheet: Covariance matrix of PCA
2018		Area in each landscape(m2)					Eigenvector				2019		Area in each landscape(m2)					Eigenvector
Landscape number	landscape variables	July	August	September	October	November	principal component 1	principal component 2	principal component 3		Landscape number	landscape variables	July	August	September	October	November	principal component 1	principal component 2	principal component 3
1	Flower fields	342715	342430	342605	342455	341595	0.962757	0.195036	0.15965		1	Flower fields	378002	361302	353796	361044	356004	0.939588	-0.287439	0.185317
	River	42369	42190	43189	42671	42183	0.234093	0.564975	0.754114			River	39481	38614	38994	36974	37629	0.161779	-0.651774	0.722048
	Mountain	1524	1621	1573	1631	1564	0.0373986	-0.718393	0.657388			Mountain	1988	1764	1896	1966	1751	0.640535	0.507229	0.568738
	Urbans	65297	65188	63394	63194	62594	0.781467	-0.263683	-0.522062			Urbans	86944	87261	86357	87559	86281	0.598689	0.417081	-0.303823
	Vegetable fields	109458	109104	109876	109674	109964	-0.66862	0.665342	0.320937			Vegetable fields	110369	109866	112307	113024	110369	-0.135811	0.946098	0.28906
	Fruit trees	87500	86356	87844	87616	86756	0.324341	0.820705	0.433373			Fruit trees	68651	67491	63933	67498	66592	0.872574	-0.181836	-0.447961
	Trees	62341	63157	62867	62857	62947	-0.403114	-0.733903	0.469729			Trees	44858	44436	44364	44941	44360	0.867772	0.49655	0.0174125
	Bushes	40016	39147	39684	39481	40051	-0.406244	0.773427	-0.471483			Bushes	33997	33168	32610	33209	33621	0.735836	-0.411047	-0.300499
	Grasslands	21875	21904	21689	21961	21589	0.796628	-0.379381	0.0630469			Grasslands	16947	25933	35881	36279	35174	-0.734086	0.620285	-0.209782
	Wastelands	11905	13903	12279	13460	15757	-0.861514	-0.478402	-0.0867856			Wastelands	3763	15165	14862	2506	13219	-0.843167	-0.492176	-0.010449
2	Flower fields	319842	318261	316927	315970	315123	0.950429	0.264533	0.136026		2	Flower fields	351061	334361	326855	334103	329063	0.984504	-0.00218866	-0.173835
	River	38249	37697	37441	37491	39418	-0.306621	-0.507767	0.547801			River	36844	35977	36357	34337	34992	0.403552	-0.723821	-0.356298
	Mountain	2548	2637	2518	2644	2593	-0.553963	0.796363	0.170385			Mountain	5308	6084	5216	5286	5071	0.249586	-0.386744	0.832826
	Urbans	53881	53472	52978	52893	52892	0.867674	0.251465	0.336118			Urbans	41007	41324	40420	41622	40344	0.490263	0.529307	0.63509
	Vegetable fields	95682	95387	95863	95347	95481	0.579413	-0.716221	-0.308042			Vegetable fields	73951	73448	75889	76606	73951	-0.399004	0.76462	-0.223458
	Fruit trees	123587	126941	126571	123964	124763	0.0412777	0.0779813	-0.921862			Fruit trees	106284	110124	106566	110131	109225	-0.216011	0.333886	0.845763
	Trees	58196	57691	57496	57942	57193	0.60638	0.501509	0.42584			Trees	46067	45645	45573	46150	45569	0.675087	0.723036	-0.0566367
	Bushes	73391	71291	75281	74101	75296	-0.384489	-0.831191	0.039226			Bushes	59114	58285	57727	58326	58738	0.756732	-0.00206802	-0.171521
	Grasslands	8961	9426	9125	9341	8864	-0.0613247	0.860661	-0.475401			Grasslands	53318	52304	62252	62650	61545	-0.743539	0.559238	-0.354881
	Wastelands	10663	12197	10800	15307	13377	-0.851716	0.403052	0.25164			Wastelands	12046	27448	28145	15789	26502	-0.790276	-0.55393	0.261428
3	Flower fields	299348	293617	297361	290591	294831	0.913481	-0.0426569	0.393944		3	Flower fields	288720	272020	264514	271762	266722	0.943859	0.325743	0.0546677
	River	53948	54916	53876	58491	51733	-0.32595	0.469628	-0.814506			River	60511	59644	60024	58004	58659	0.711106	-0.635118	0.145865
	Mountain	4489	4436	4468	4427	4530	0.343341	-0.721246	0.550747			Mountain	11564	12321	11453	13361	12637	-0.530052	0.778403	-0.304118
	Urbans	67891	68041	68247	67931	67824	0.0662932	0.915727	0.396265			Urbans	76115	76432	75528	76730	75452	0.134523	0.805399	-0.158528
	Vegetable fields	116394	116379	116894	116419	116349	0.239945	0.755368	0.462228			Vegetable fields	120886	120383	122824	123541	120886	-0.528434	0.348485	0.751978
	Fruit trees	102874	103614	103633	103647	103361	-0.799837	0.561709	0.164861			Fruit trees	83269	87109	83551	87116	86210	-0.533679	0.526396	-0.65474
	Trees	36947	36248	36305	36310	36220	0.890958	-0.167002	-0.400035			Trees	34061	33639	33567	34144	33563	0.406646	0.838791	0.354446
	Bushes	69784	68935	69478	69668	69410	0.568442	-0.147167	-0.444097			Bushes	82130	81301	80743	81342	81754	0.700817	0.336293	-0.25643
	Grasslands	18697	17691	18459	16897	15899	0.740169	0.607482	-0.0694634			Grasslands	20272	19258	29206	29604	28499	-0.773371	0.0793133	0.51957
	Wastelands	14628	21123	16279	20619	24843	-0.836139	-0.514036	0.190743			Wastelands	7472	22893	23590	9396	20618	-0.529912	-0.75121	-0.358833
4	Flower fields	106978	103369	104879	103659	104879	0.773684	0.395374	0.389896		4	Flower fields	91175	88997	90509	88822	89950	0.867864	0.231656	0.276497
	River	169138	175890	176422	175184	179308	-0.95612	0.2891	-0.0429498			River	179228	203294	201240	212160	191984	-0.969751	-0.0602444	0.194337
	Mountain	1369	1257	1369	1351	1355	0.423377	0.755023	0.335633			Mountain	3894	3596	3566	3471	3399	0.815471	-0.375225	0.372541
	Urbans	79866	79534	80015	79638	79669	0.356607	0.258124	0.863318			Urbans	78322	79521	80412	79958	80532	-0.703961	0.631719	-0.113984
	Vegetable fields	120255	123024	124412	124587	124011	-0.818756	0.176016	-0.0397532			Vegetable fields	116567	117257	118773	117594	116584	-0.475232	0.348448	0.807141
	Fruit trees	126978	124871	122204	126821	123178	0.714261	-0.245604	-0.642174			Fruit trees	109559	109039	109562	107273	109383	0.734252	0.663734	0.0266627
	Trees	75894	74589	75144	76398	76268	0.293074	0.790646	-0.457807			Trees	52435	52938	52441	46701	53006	0.616146	0.68729	-0.152613
	Bushes	76348	76150	73983	71396	62988	0.478788	-0.827391	0.27417			Bushes	75323	74265	75319	73092	75139	0.761083	0.636109	0.0647554
	Grasslands	23514	25641	25874	23664	26342	-0.833726	0.145511	0.367749			Grasslands	36747	37557	37507	37420	37687	-0.751374	0.587196	-0.290216
	Wastelands	4660	675	698	2302	7002	0.200267	0.819378	-0.284872			Wastelands	41750	18536	15671	18509	27336	0.876587	-0.338736	-0.279323
5	Flower fields	114872	112694	114206	112519	113647	0.781068	-0.309529	0.41286		5	Flower fields	65179	63001	64513	62826	63954	0.891674	0.125728	0.218579
	River	162331	176397	174343	185263	165087	-0.991965	-0.0768214	-0.0496644			River	194914	218980	216926	227846	207670	-0.992234	0.091511	0.0818878
	Mountain	2597	2684	2614	2688	1355	-0.440778	-0.780318	0.286984			Mountain	12564	13048	12696	12863	12317	-0.63064	-0.278579	0.605785
	Urbans	102011	103210	104101	103647	104221	-0.461242	0.787334	0.217653			Urbans	94206	95405	96296	95842	96416	-0.542842	0.737116	-0.349
	Vegetable fields	102671	103361	104877	103698	102688	-0.622413	-0.0488989	0.762403			Vegetable fields	92882	93572	95088	93909	92899	-0.49541	0.457966	0.615346
	Fruit trees	96874	96354	96877	94588	96698	0.797424	0.18725	0.559056			Fruit trees	83201	82681	83204	80915	83025	0.796143	0.538575	0.20098
	Trees	68421	68924	68427	62687	68992	0.737472	0.34887	0.455875			Trees	68334	68837	68340	62600	68905	0.67871	0.561406	0.124075
	Bushes	96899	97841	96895	96668	98715	0.383928	0.865213	-0.233404			Bushes	59466	58408	59462	57235	59282	0.843756	0.520005	0.123679
	Grasslands	13060	13870	13820	13733	14000	-0.482101	0.868537	0.100391			Grasslands	61333	62143	62093	62006	62273	-0.622311	0.674831	-0.333545
	Wastelands	25264	9665	8840	9509	19597	0.896182	-0.184927	-0.350723			Wastelands	52921	28925	26382	28958	38259	0.863671	-0.461506	-0.199571
6	Flower fields	128944	125478	124011	124225	124800	-0.893007	-0.127751	-0.073748		6	Flower fields	75004	72826	74338	72651	73779	0.867734	0.084328	-0.00519048
	River	135844	157963	149871	153224	148964	0.937673	0.231315	-0.208724			River	176019	200085	198031	208951	188775	-0.921487	0.0846673	-0.360559
	Mountain	4967	5217	4963	5114	5067	0.663461	-0.0820116	-0.43945			Mountain	15782	15369	16299	14373	15040	0.706457	0.513301	-0.459635
	Urbans	95844	96974	95872	98766	96821	0.727747	-0.567351	0.230922			Urbans	103249	104448	105339	104885	105459	-0.672477	0.664107	0.171726
	Vegetable fields	129668	127815	126934	124702	126389	-0.855156	0.35064	-0.257256			Vegetable fields	116338	117028	118544	127365	126355	-0.748056	-0.134286	0.549519
	Fruit trees	102894	104766	104833	103228	102977	0.387466	0.918258	-0.0397719			Fruit trees	80976	80456	80979	78690	80800	0.8091	0.581095	0.087671
	Trees	86944	87954	89633	87455	86944	0.285792	0.847703	0.325772			Trees	105317	105820	105323	93583	105888	0.725143	0.631664	0.137987
	Bushes	63941	61478	63287	62894	75968	-0.0487544	-0.513722	-0.558328			Bushes	73011	71953	71007	70780	72827	0.721736	-0.0510169	0.655131
	Grasslands	15896	15781	16334	17411	15963	0.528801	-0.383653	0.756873			Grasslands	4371	5181	5131	5044	5311	-0.69927	0.671217	0.196472
	Wastelands	20058	1574	9262	7981	1107	-0.790063	-0.0201769	0.597144			Wastelands	34933	11834	10009	8678	10766	0.864312	-0.501745	0.0197599
7	Flower fields	48931	48588	46934	47589	48966	-0.427366	-0.0722741	0.893294		7	Flower fields	61935	61477	61542	61105	61951	-0.386036	0.866898	-0.133731
	River	6854	6891	6884	6875	6894	-0.431546	0.863703	-0.23923			River	11582	11540	11644	11585	11597	0.317153	0.509929	0.651915
	Mountain	282752	283944	283420	283524	287776	-0.944988	0.295708	0.0523504			Mountain	300738	317828	321603	330998	321108	0.915164	-0.382539	0.0492101
	Urbans	59638	59889	59637	56874	56887	0.780941	0.164571	0.386487			Urbans	26223	30017	28510	30223	30403	0.860253	-0.256039	-0.418151
	Vegetable fields	75884	75986	76558	75954	75241	0.854749	0.0626921	-0.448342			Vegetable fields	59909	60936	61549	60886	65076	0.687796	0.617037	-0.226152
	Fruit trees	85966	87941	86355	87924	81355	0.87785	0.110269	-0.142826			Fruit trees	82011	83348	84818	81824	85004	0.499581	0.727174	-0.311764
	Trees	87166	90522	89822	87385	89497	-0.056068	0.910454	0.0146042			Trees	82352	81725	81925	83999	81925	0.221204	-0.67261	0.622981
	Bushes	96357	98745	95866	96871	96321	0.270231	0.675023	0.445787			Bushes	78544	77136	79061	78344	79261	0.325844	0.703861	0.627376
	Grasslands	25688	24875	24857	24588	24811	0.289454	-0.582484	0.683625			Grasslands	50757	51025	50745	41852	37356	-0.716651	-0.154106	-0.122772
	Wastelands	15764	7619	14667	17416	17252	-0.507704	-0.747706	-0.427902			Wastelands	30949	9968	3603	4184	11319	-0.857852	0.274418	0.0729968
8	Flower fields	25947	25489	25554	25117	25963	0.637004	-0.108156	-0.408405		8	Flower fields	26167	25709	25774	25337	26183	-0.452989	0.888631	0.0716187
	River	7896	7854	7958	7899	7911	0.819554	0.0360947	0.153829			River	6595	7553	6657	5598	5610	-0.843912	-0.427923	0.30843
	Mountain	346705	343795	347570	344965	347075	0.965835	0.022257	-0.194847			Mountain	350535	356625	360400	369795	359905	0.900068	-0.415674	0.0345833
	Urbans	55991	59785	58278	59991	60171	-0.312666	0.716777	0.61395			Urbans	51098	54892	53385	55098	55278	0.695017	-0.21342	0.637412
	Vegetable fields	112647	113674	114287	113624	117814	0.487326	0.731344	0.254391			Vegetable fields	85782	86809	87422	86759	90949	0.485304	0.635563	0.598648
	Fruit trees	58134	59471	59941	58947	59127	0.180442	-0.00843162	0.977881			Fruit trees	55665	53002	52472	55478	56658	0.455553	0.684693	-0.385794
	Trees	63574	62947	63147	65221	63147	-0.458562	0.405883	-0.340712			Trees	98229	97602	97802	99876	97802	0.657949	-0.351436	-0.653522
	Bushes	52897	51489	53414	52697	53614	0.865721	0.37458	-0.198328			Bushes	64861	63453	65378	64661	65578	0.354391	0.667282	-0.146748
	Grasslands	34879	35147	34867	25974	21478	-0.101839	-0.988315	0.101989			Grasslands	15970	16238	15958	7065	2569	-0.855814	-0.462248	-0.111662
	Wastelands	26330	25349	19984	30565	28700	-0.490866	0.71661	-0.488241			Wastelands	30098	23117	19752	15333	24468	-0.714081	0.640445	-0.126378
9	Flower fields	36947	35947	36214	36822	35977	0.431326	-0.876774	0.0110467		9	Flower fields	51914	51456	51521	51084	51930	-0.491409	0.43463	-0.634453
	River	2369	2147	2534	2957	2314	-0.457386	-0.86183	0.102337			River	6029	5987	6091	6032	6044	-0.314924	0.785722	0.392444
	Mountain	389407	379012	380247	377892	382014	0.915338	-0.156773	0.123167			Mountain	297731	284821	294596	285991	288101	-0.919511	0.259136	-0.128198
	Urbans	35232	35238	35247	35214	35233	0.164133	0.742378	0.645026			Urbans	64769	68563	70056	71769	72949	0.807479	0.542695	0.230461
	Vegetable fields	69741	69704	68547	68579	68967	0.802448	0.408815	-0.407452			Vegetable fields	86863	87890	88503	87840	92030	0.474324	0.772617	-0.215378
	Fruit trees	69784	69665	68579	69014	68597	0.751394	0.07371	-0.410809			Fruit trees	85979	87316	87786	86792	86972	0.210678	0.294893	0.845508
	Trees	87452	85745	88541	86341	85752	0.216877	-0.227306	0.9407			Trees	45017	44390	44590	46664	44590	0.422227	-0.245533	-0.0219969
	Bushes	63175	68557	67859	67416	63394	-0.545562	0.237968	0.142854			Bushes	77774	76366	78291	77574	78491	-0.156027	0.915779	-0.136026
	Grasslands	21475	23364	22541	21336	22478	-0.214798	0.971855	0.010973			Grasslands	59736	60004	59724	50831	46335	-0.744513	-0.509532	0.392588
	Wastelands	9418	15621	14691	19429	20274	-0.880327	-0.0114446	-0.380937			Wastelands	9188	18207	3842	20423	17558	0.8791	-0.341607	-0.327355
10	Flower fields	45968	48756	48361	47234	48334	0.739043	0.646322	-0.157444		10	Flower fields	35877	36761	36185	35554	36100	-0.390759	0.599122	0.655631
	River	12639	13547	13235	13614	14477	0.890625	-0.157732	-0.324152			River	45155	46506	45354	46584	47532	-0.54111	-0.692741	0.471632
	Mountain	98674	96874	96659	98347	97583	-0.519889	-0.834022	-0.0272899			Mountain	70080	70294	69477	69824	68994	0.652286	0.493616	0.443361
	Urbans	356412	364871	375124	362481	378519	0.94632	0.127803	0.066921			Urbans	311278	329988	361091	331381	346381	-0.907438	0.151157	-0.391914
	Vegetable fields	84967	85279	86758	85554	81269	-0.516818	0.552632	0.644029			Vegetable fields	71121	68909	69996	68348	64944	0.645119	0.709608	-0.255728
	Fruit trees	98234	97582	98788	98254	93534	-0.683791	0.403878	0.596547			Fruit trees	59375	60732	60473	60249	60462	-0.871014	0.134788	0.349684
	Trees	1207	1356	1478	1522	1498	0.826627	-0.0254452	0.397733			Trees	11818	11741	11527	11718	11652	0.827536	-0.231018	0.511497
	Bushes	36877	35984	37812	38551	38731	0.627374	-0.642374	0.426986			Bushes	89851	91088	90851	89563	91084	-0.758453	0.30576	0.376285
	Grasslands	25334	27557	24633	24875	24661	-0.34045	0.651332	-0.616919			Grasslands	41096	39871	39870	39969	39956	0.882824	-0.0179535	-0.140984
	Wastelands	24688	13194	2152	14568	6394	-0.871877	-0.36226	-0.300056			Wastelands	49349	29110	176	31810	17895	0.898283	-0.252704	0.359234
11	Flower fields	63214	63598	63022	62391	62937	0.236445	0.657403	0.612112		11	Flower fields	61844	62728	62152	62521	62067	0.263681	0.884157	-0.00598026
	River	29668	31019	29867	31097	32045	-0.597133	-0.604975	0.526535			River	27521	28872	28720	28950	29898	0.864484	0.0624727	-0.484307
	Mountain	85477	85691	84874	85221	84391	0.761312	0.320498	0.345676			Mountain	40332	40546	39729	40076	39246	-0.674599	0.680528	0.285826
	Urbans	265411	284121	315224	285514	300514	-0.906193	0.310754	-0.286741			Urbans	251611	270321	301424	271714	286714	0.910774	-0.243202	0.321255
	Vegetable fields	96997	94785	95872	94224	90820	0.720406	0.577187	-0.334372			Vegetable fields	98095	95883	96970	95322	91918	-0.659916	0.0636579	0.748607
	Fruit trees	85114	86471	86212	85988	86201	-0.79975	0.236461	0.428539			Fruit trees	93012	94369	94110	93886	94099	0.860223	0.502415	0.0258013
	Trees	5924	5847	5633	5824	5758	0.827723	-0.37784	0.414719			Trees	13415	13338	13124	13315	13249	-0.831124	0.315541	-0.443315
	Bushes	62487	65224	64987	63699	65220	-0.865056	0.297735	0.402925			Bushes	60375	61612	61375	60087	61608	0.738702	0.220458	0.0634648
	Grasslands	35147	35122	35121	35220	35207	-0.222467	-0.960288	-0.120134			Grasslands	66874	64549	66248	66347	66334	-0.318691	-0.924597	-0.076189
	Wastelands	55561	33122	4188	35822	21907	0.88772	-0.39327	0.235245			Wastelands	71921	52782	21148	52782	39867	-0.887308	0.216382	-0.397484
12	Flower fields	59874	58996	58437	58991	58671	0.813523	0.569776	-0.10061		12	Flower fields	49737	48121	47545	46914	47460	0.850482	-0.164828	-0.0128553
	River	28671	29681	28769	26874	28667	-0.404985	0.455423	-0.0299091			River	19789	21140	19988	21218	22166	-0.62444	0.705802	0.315304
	Mountain	75963	75897	75481	76924	75127	0.768831	-0.350343	0.469394			Mountain	46133	46347	45530	45877	45047	0.718463	-0.227812	0.581679
	Urbans	394800	374450	356150	379550	361850	0.927301	0.373605	0.00477714			Urbans	365075	388785	419888	390178	405178	-0.91285	-0.363661	-0.183457
	Vegetable fields	49637	48547	49625	47998	48531	-0.328528	0.91743	0.18133			Vegetable fields	78304	76092	77179	75531	72127	0.724553	-0.6381	-0.0693344
	Fruit trees	57637	58964	59124	58664	53247	0.197858	0.0783596	0.976257			Fruit trees	59776	61133	60874	60650	60863	-0.833374	-0.154206	0.521601
	Trees	7827	7702	7592	7725	7799	0.607384	0.214142	-0.763664			Trees	9420	9343	9129	9320	9254	0.804906	0.490812	0.331323
	Bushes	58741	58362	59471	57811	58431	-0.705104	0.657371	0.246618			Bushes	46691	49428	49191	47903	49424	-0.871342	-0.202864	0.396442
	Grasslands	42569	47589	42567	44128	43617	0.184558	-0.446382	0.189238			Grasslands	50516	50491	50490	50589	50576	-0.244965	0.882493	-0.295874
	Wastelands	9281	24812	47784	26335	49060	-0.88481	-0.390538	-0.196241			Wastelands	59559	34120	5186	36820	22905	0.88862	0.439788	0.127881
