# Supplementary material for: Flowering agricultural landscapes enhance parasitoid biological control to Bemisia tabaci on tomato in south China
Source: PLoS One. 2022 Aug 2;17(8):e0272314. doi: 10.1371/journal.pone.0272314 (PMC9345349; doi:10.1371/journal.pone.0272314)
Supplement: S3 Data — Census data were initially subjected to a one-way ANOVA with agriculture landscape types as the main effect. Differences in relative abundance were compared among different parasitoid species of B. tabaci in the same agriculture landscape types by Least Significant Difference. The significance threshold was P = 0.05 in all tests. Data analyses were performed using SPSS 20.0. (XLSX) [file pone.0272314.s003.xlsx]

## Sheet: Sheet1
2018	Landscape number	Total population quantity								Landscape number	Relative abundance (%)								Average relative abundance (%)
		Encarsia formosa	Encarsia sophia	Encarsia sp1	Eretmocerus hayati	Eretmocerus sp1	Other species				Encarsia formosa	Encarsia sophia	Encarsia sp1	Eretmocerus hayati	Eretmocerus sp1	Other species			Encarsia formosa	Encarsia sophia	Encarsia sp1	Eretmocerus hayati	Eretmocerus sp1	Other species
	1 (flower landscape)	5700	1518	774	589	837	558			1 (flower landscape)	57.1371	15.2165	7.75862	5.90417	8.39014	5.59342		Flower landscape	54.5828	12.7991	11.7121	4.5957	7.03664	9.27361
	2 (flower landscape)	5415	1405	455	331	620	1075			2 (flower landscape)	58.2195	15.1059	4.89195	3.55876	6.66595	11.5579
	3 (flower landscape)	4980	831	2314	445	623	1098			3 (flower landscape)	48.3918	8.07502	22.4857	4.32417	6.05383	10.6695
	4 (river landscape)	4941	1070	126	409	0	126			4 (river landscape)	74.0558	16.0372	1.88849	6.1301	0	1.88849		River landscape	75.3966	13.4879	4.39948	5.62989	0	1.08612
	5 (river landscape)	3874	745	521	260	0	75			5 (river landscape)	70.758	13.6073	9.51598	4.74886	0	1.36986
	6 (river landscape)	4400	585	97	325	0	0			6 (river landscape)	81.376	10.8193	1.79397	6.01073	0	0
	7 (mountain landscape)	4891	849	1051	485	889	526			7 (mountain landscape)	56.2766	9.76873	12.093	5.58049	10.229	6.05224		Mountain landscape	63.5706	10.9747	8.96903	4.68513	7.00394	4.79653
	8 (mountain landscape)	4781	525	262	175	321	262			8 (mountain landscape)	75.577	8.29908	4.14164	2.76636	5.0743	4.14164
	9 (mountain landscape)	4980	1257	903	483	483	355			9 (mountain landscape)	58.8583	14.8564	10.6725	5.70855	5.70855	4.19572
	10 (urban landscape)	4700	1399	504	0	0	112			10 (urban landscape)	69.9926	20.834	7.50558	0	0	1.66791		Urban landscape	76.8363	13.9712	8.40181	0	0	0.790753
	11 (urban landscape)	4685	542	271	0	0	39			11 (urban landscape)	84.6126	9.78869	4.89435	0	0	0.704353
	12 (urban landscape)	4410	656	744	0	0	0			12 (urban landscape)	75.9036	11.2909	12.8055	0	0	0
2019	Landscape number	Total population quantity								Landscape number	Relative abundance (%)								Average relative abundance (%)
		Encarsia formosa	Encarsia sophia	Encarsia sp1	Eretmocerus hayati	Eretmocerus sp1	Other species				Encarsia formosa	Encarsia sophia	Encarsia sp1	Eretmocerus hayati	Eretmocerus sp1	Other species			Encarsia formosa	Encarsia sophia	Encarsia sp1	Eretmocerus hayati	Eretmocerus sp1	Other species
	1 (flower landscape)	5185	1319	602	764	185	347			1 (flower landscape)	61.7115	15.6986	7.16496	9.09307	2.20186	4.12997		Flower landscape	57.5794	12.9368	11.6095	8.27094	3.31683	6.28662
	2 (flower landscape)	5120	1265	1141	864	463	740			2 (flower landscape)	53.3723	13.1867	11.8941	9.00657	4.82644	7.71396
	3 (flower landscape)	4380	754	1198	510	222	533			3 (flower landscape)	57.6543	9.92497	15.7694	6.71318	2.92221	7.01593
	4 (river landscape)	5465	932	176	151	0	201			4 (river landscape)	78.917	13.4585	2.54152	2.18051	0	2.90253		River landscape	79.3712	12.8679	4.09168	1.40734	0	2.26184
	5 (river landscape)	4565	865	415	0	0	69			5 (river landscape)	77.1897	14.6263	7.01725	0	0	1.16672
	6 (river landscape)	4740	608	157	118	0	157			6 (river landscape)	82.0069	10.519	2.71626	2.04152	0	2.71626
	7 (mountain landscape)	4950	1009	284	126	252	347			7 (mountain landscape)	71.039	14.4805	4.07577	1.80827	3.61653	4.97991		Mountain landscape	71.9227	10.3709	5.53253	2.89011	4.13788	5.14587
	8 (mountain landscape)	4765	345	506	207	437	161			8 (mountain landscape)	74.2096	5.37299	7.88039	3.2238	6.80579	2.5074
	9 (mountain landscape)	4710	752	310	243	133	531			9 (mountain landscape)	70.5195	11.2592	4.64141	3.63827	1.99132	7.95029
	10 (urban landscape)	4070	536	268	0	0	24			10 (urban landscape)	83.0951	10.9432	5.47162	0	0	0.489996		Urban landscape	84.3021	10.6838	3.76065	0	0	1.25341
	11 (urban landscape)	3605	571	143	0	0	107			11 (urban landscape)	81.4505	12.901	3.23091	0	0	2.41753
	12 (urban landscape)	4145	385	121	0	0	40			12 (urban landscape)	88.3607	8.20721	2.57941	0	0	0.852697
