# Supplementary material for: Flowering agricultural landscapes enhance parasitoid biological control to Bemisia tabaci on tomato in south China
Source: PLoS One. 2022 Aug 2;17(8):e0272314. doi: 10.1371/journal.pone.0272314 (PMC9345349; doi:10.1371/journal.pone.0272314)
Supplement: S4 Data — Census data were initially subjected to a one-way ANOVA with agriculture landscape types as the main effect. To reduce the impact of occurrence time on the population densities of E. formosa and B. tabaci, the activity period of E. formosa and B. tabaci densities were divided into early, main and late activity period by quartile method. Differences in E. formosa and B. tabaci densities and parasitism rate were compared among agriculture landscape types in the same activity period by Least Significant Difference. The significance threshold was P = 0.05 in all tests. Data analyses were performed using SPSS 20.0. (XLSX) [file pone.0272314.s004.xlsx]

## Sheet: Population density in 2018
2018
			Data of population densities (per. yellow sticky trap)																Population densities (per. yellow sticky trap) (Mean)
Landscape number			2018-06-20	2018-07-03	2018-07-17	2018-07-28	2018-08-08	2018-08-21	2018-08-30	2018-09-10	2018-09-19	2018-09-28	2018-10-09	2018-10-19					2018-06-20	2018-07-03	2018-07-17	2018-07-28	2018-08-08	2018-08-21	2018-08-30	2018-09-10	2018-09-19	2018-09-28	2018-10-09	2018-10-19
1 (flower landscape)	Encarsia formosa adults		0	2.4	9.6	7.2	13.8	21.6	28.8	30	31.2	44.4	25.2	13.8			Flower landscape	Mean of Encarsia formosa adults	0.2	2.8	5.6	8.8	15.8	21.4	31.2	25.6	29	39.4	25.6	9.2
	Bemisia tabaci	Female adults	0.6	13.2	7.8	28.2	13.8	27	19.2	82.2	52.2	31.8	17.4	5.4
		Male adults	1.8	3	9.6	16.2	6	32.4	11.4	37.8	37.2	13.2	3.6	0.6				Mean of Bemisia tabaci female adults	1.6	7	12.8	22	14	20.8	22.4	70.8	62.8	32	10	3.6
			Data of parasitism (per. tomato leaf)
	Bemisia tabaci nymphs		18	20	9	16	18	22	18	12	2	9	10	1				Mean of Bemisia tabaci male adults	1.2	4.2	9.4	17.6	4.4	18.6	16.4	32.4	30.6	11.8	5.6	0.8
	Encarsia formosa pupae		0	1	0	0	0	9	11	8	1	0	1	0
																			Describing seasonal activity (%)
																			the numbers observed were summed and the three cardinal points were the dates when 25, 50 and 75% of the total densities were reached.
																			2018-06-20	2018-07-03	2018-07-17	2018-07-28	2018-08-08	2018-08-21	2018-08-30	2018-09-10	2018-09-19	2018-09-28	2018-10-09	2018-10-19
			2018-06-20	2018-07-03	2018-07-17	2018-07-28	2018-08-08	2018-08-21	2018-08-30	2018-09-10	2018-09-19	2018-09-28	2018-10-09	2018-10-19				Mean of Encarsia formosa adults	0.000931966	0.0139795	0.0400746	0.0810811	0.154706	0.254427	0.399814	0.519105	0.65424	0.837838	0.95713	1
2 (flower landscape)	Encarsia formosa adults		0	4.2	3	9.6	17.4	25.8	31.2	24.6	30	36.6	27.6	6.6					Early activity period					Main activity period					Late activity period
	Bemisia tabaci	Female adults	1.8	4.2	12.6	15.6	15	13.8	27	72	72.6	29.4	5.4	3				Mean of Bemisia tabaci adults	0.0064695	0.0323475	0.0836414	0.175139	0.217652	0.308688	0.398336	0.636784	0.852588	0.953789	0.989834	1
		Male adults	0	5.4	7.8	16.8	3	17.4	27	33.6	32.4	12	10.2	0.6					Early activity period					Main activity period			Late activity period
			Data of parasitism (per. tomato leaf)																Parasitism rate (%)
	Bemisia tabaci nymphs		21	18	15	12	15	19	15	18	6	6	13	1					9.23521	17.0261	22.2222	17.9293	32.5	56.123	61.5825	57.5926	34.4444	31.746	20.5495	0
	Encarsia formosa pupae		2	3	4	1	9	11	9	11	2	4	3	0
																		Population densities (per. yellow sticky trap) (Mean)							Parasitism rate (%)(Mean)
																			Early activity period	Main activity period	Late activity period						Early activity period	Main activity period	Late activity period
																		Mean of Encarsia formosa adults	6.64	26.8	24.7333				Parasitism rate (%)		19.7826	58.4327	21.685
			2018-06-20	2018-07-03	2018-07-17	2018-07-28	2018-08-08	2018-08-21	2018-08-30	2018-09-10	2018-09-19	2018-09-28	2018-10-09	2018-10-19				Mean of Bemisia tabaci adults	18.84	60.4667	39.3
3 (flower landscape)	Encarsia formosa adults		0.6	1.8	4.2	9.6	16.2	16.8	33.6	22.2	25.8	37.2	24	7.2
	Bemisia tabaci	Female adults	2.4	3.6	18	22.2	13.2	21.6	21	58.2	63.6	34.8	7.2	2.4
		Male adults	1.8	4.2	10.8	19.8	4.2	6	10.8	25.8	22.2	10.2	3	1.2
			Data of parasitism (per. tomato leaf)
	Bemisia tabaci nymphs		11	17	10	11	16	23	11	20	5	7	14	1
	Encarsia formosa pupae		2	5	4	5	6	16	7	9	1	2	4	0
																			Population densities (per. yellow sticky trap) (Mean)
			2018-07-03	2018-07-17	2018-07-28	2018-08-08	2018-08-21	2018-08-30	2018-09-10	2018-09-19	2018-09-28	2018-10-09	2018-10-19	2018-10-30					2018-07-03	2018-07-17	2018-07-28	2018-08-08	2018-08-21	2018-08-30	2018-09-10	2018-09-19	2018-09-28	2018-10-09	2018-10-19	2018-10-30
4 (river landscape)	Encarsia formosa adults		0.6	1.2	5	6.6	14.8	22.4	40.2	19.8	22.4	36.6	18.8	9.2			River landscape	Mean of Encarsia formosa adults	0.733333	1.33333	4.2	9.2	14.8667	19.1333	34.0667	16.8667	16.3333	36.0667	16.2	7.2
	Bemisia tabaci	Female adults	16	56.8	24.2	109.8	168.4	194.2	447.4	277.6	203	88.4	36.8	3.4
		Male adults	3	27.8	33.8	158.2	189.2	226	193.2	158.6	64.8	47.8	22	0.6				Mean of Bemisia tabaci female adults	33.2667	97.9333	23.2	92.1333	134.733	210.267	334.133	195.733	135.6	75.6667	28	14.2
			Data of parasitism (per. tomato leaf)
	Bemisia tabaci nymphs		18	35	28	31	35	59	219	295	189	156	89	19				Mean of Bemisia tabaci male adults	7.93333	50.3333	34	135	166.667	231.2	168.467	108.933	47.7333	39.2667	14.6667	2.26667
	Encarsia formosa pupae		3	4	13	0	6	8	59	19	11	31	15	2
																			Describing seasonal activity (%)
																			the numbers observed were summed and the three cardinal points were the dates when 25, 50 and 75% of the total densities were reached.
																			2018-07-03	2018-07-17	2018-07-28	2018-08-08	2018-08-21	2018-08-30	2018-09-10	2018-09-19	2018-09-28	2018-10-09	2018-10-19	2018-10-30
			2018-07-03	2018-07-17	2018-07-28	2018-08-08	2018-08-21	2018-08-30	2018-09-10	2018-09-19	2018-09-28	2018-10-09	2018-10-19	2018-10-30				Mean of Encarsia formosa adults	0.00416194	0.0117291	0.0355656	0.087779	0.172153	0.280742	0.474082	0.569807	0.662505	0.867196	0.959137	1
5 (river landscape)	Encarsia formosa adults		1.2	1.6	3.6	9.8	13	18.6	31.4	13.6	10.6	30.2	15.4	6					Early activity period					Main activity period				Late activity period
	Bemisia tabaci	Female adults	49.6	62.4	19.8	79.8	112.2	217.8	327	144.6	111.4	71.2	26.6	18.8				Mean of Bemisia tabaci adults	0.0173012	0.0795633	0.103583	0.198964	0.325532	0.510918	0.721976	0.849916	0.926904	0.975168	0.993085	1
		Male adults	13.6	37	30.4	126.8	129.8	294.6	156.2	93	48.8	40.4	13	2.4					Early activity period				Main activity period			Late activity period
			Data of parasitism (per. tomato leaf)																Parasitism rate (%)
	Bemisia tabaci nymphs		14	46	38	28	37	40	193	317	187	200	68	36					15.2625	16.6825	34.7013	8.46561	22.0882	17.2829	24.7596	7.51632	6.96954	10.8271	11.8531	11.8421
	Encarsia formosa pupae		3	11	14	4	8	9	35	31	15	15	7	3
																		Population densities (per. yellow sticky trap) (Mean)							Parasitism rate (%)(Mean)
																			Early activity period	Main activity period	Late activity period						Early activity period	Main activity period	Late activity period
																		Mean of Encarsia formosa adults	6.06667	21.6	19.8222				Parasitism rate (%)		18.778	21.3769	9.80163
			2018-07-03	2018-07-17	2018-07-28	2018-08-08	2018-08-21	2018-08-30	2018-09-10	2018-09-19	2018-09-28	2018-10-09	2018-10-19	2018-10-30				Mean of Bemisia tabaci adults	118.45	415.156	132.413
6 (river landscape)	Encarsia formosa adults		0.4	1.2	4	11.2	16.8	16.4	30.6	17.2	16	41.4	14.4	6.4
	Bemisia tabaci	Female adults	34.2	174.6	25.6	86.8	123.6	218.8	228	165	92.4	67.4	20.6	20.4
		Male adults	7.2	86.2	37.8	120	181	173	156	75.2	29.6	29.6	9	3.8
			Data of parasitism (per. tomato leaf)
	Bemisia tabaci nymphs		13	34	24	36	40	57	226	316	283	274	107	24
	Encarsia formosa pupae		1	5	5	4	11	9	66	20	20	14	9	4
																			Population densities (per. yellow sticky trap) (Mean)
			2018-07-17	2018-07-29	2018-08-08	2018-08-20	2018-08-29	2018-09-07	2018-09-17	2018-09-29	2018-10-09	2018-10-19	2018-10-30	2018-11-13					2018-07-17	2018-07-29	2018-08-08	2018-08-20	2018-08-29	2018-09-07	2018-09-17	2018-09-29	2018-10-09	2018-10-19	2018-10-30	2018-11-13
7 (mountain landscape)	Encarsia formosa adults		4	6	4.4	13.2	17.2	21.6	19.2	19.6	25.2	36	19.6	9.6			Mountain landscape	Mean of Encarsia formosa adults	4	8.93333	4.93333	13.4667	16.2667	23.2	16.6667	18.4	24.2667	36.5333	21.8667	6.8
	Bemisia tabaci	Female adults	11.2	8	22	39.2	78	106.4	78.4	148.4	168	147.2	62.4	44
		Male adults	6.4	2.8	4.4	13.6	27.2	76.4	35.6	85.2	60.8	30.4	10	14.4				Mean of Bemisia tabaci female adults	10.2667	10.8	24.9333	33.6	59.4667	118.533	92.8	166.133	144.133	82.9333	37.8667	31.8667
			Data of parasitism (per. tomato leaf)
	Bemisia tabaci nymphs		20	29	89	69	15	37	51	64	39	60	38	15				Mean of Bemisia tabaci male adults	5.46667	4.66667	6.13333	13.0667	23.0667	60.1333	46.4	71.4667	46.2667	16	8.13333	10.5333
	Encarsia formosa pupae		9	4	12	17	4	13	34	19	11	14	7	2
																			Describing seasonal activity (%)
																			the numbers observed were summed and the three cardinal points were the dates when 25, 50 and 75% of the total densities were reached.
																			2018-07-17	2018-07-29	2018-08-08	2018-08-20	2018-08-29	2018-09-07	2018-09-17	2018-09-29	2018-10-09	2018-10-19	2018-10-30	2018-11-13
			2018-07-17	2018-07-29	2018-08-08	2018-08-20	2018-08-29	2018-09-07	2018-09-17	2018-09-29	2018-10-09	2018-10-19	2018-10-30	2018-11-13				Mean of Encarsia formosa adults	0.0204778	0.0662116	0.0914676	0.16041	0.243686	0.362457	0.447782	0.54198	0.666212	0.853242	0.965188	1
8 (mountain landscape)	Encarsia formosa adults		4.8	8.4	4.4	12.8	12	22.8	15.6	20.4	23.6	38	23.6	4.8					Early activity period					Main activity period				Late activity period
	Bemisia tabaci	Female adults	11.2	10.4	25.2	33.6	54.4	131.2	101.6	174	138.8	47.2	40	46.4				Mean of Bemisia tabaci adults	0.0139893	0.0277416	0.0553646	0.0968583	0.170243	0.329105	0.452875	0.664138	0.833432	0.921399	0.9623	1
		Male adults	4	6	7.6	10.8	22.8	48.8	60.8	43.2	29.6	8.4	10.8	13.6					Early activity period					Main activity period			Late activity period
			Data of parasitism (per. tomato leaf)																Parasitism rate (%)
	Bemisia tabaci nymphs		18	33	94	65	19	42	34	81	65	41	35	19					22.7778	14.4101	12.1076	15.4282	27.5492	31.8704	47.5899	33.0306	26.6985	28.4577	24.2235	15.7682
	Encarsia formosa pupae		3	5	9	4	2	11	11	21	15	15	15	3
																		Population densities (per. yellow sticky trap) (Mean)							Parasitism rate (%)(Mean)
																			Early activity period	Main activity period	Late activity period						Early activity period	Main activity period	Late activity period
																		Mean of Encarsia formosa adults	9.52	20.6333	21.7333				Parasitism rate (%)		18.4546	37.497	23.787
			2018-07-17	2018-07-29	2018-08-08	2018-08-20	2018-08-29	2018-09-07	2018-09-17	2018-09-29	2018-10-09	2018-10-19	2018-10-30	2018-11-13				Mean of Bemisia tabaci adults	38.2933	185.156	94.4333
9 (mountain landscape)	Encarsia formosa adults		3.2	12.4	6	14.4	19.6	25.2	15.2	15.2	24	35.6	22.4	6
	Bemisia tabaci	Female adults	8.4	14	27.6	28	46	118	98.4	176	125.6	54.4	11.2	5.2
		Male adults	6	5.2	6.4	14.8	19.2	55.2	42.8	86	48.4	9.2	3.6	3.6
			Data of parasitism (per. tomato leaf)
	Bemisia tabaci nymphs		15	35	98	71	11	35	48	46	59	55	79	11
	Encarsia formosa pupae		1	5	13	11	5	12	21	20	17	14	9	2
																			Population densities (per. yellow sticky trap) (Mean)
			2018-07-13	2018-07-29	2018-08-13	2018-08-23	2018-09-02	2018-09-15	2018-09-27	2018-10-08	2018-10-19	2018-10-30	2018-11-13	2018-11-25	2018-12-13				2018-07-13	2018-07-29	2018-08-13	2018-08-23	2018-09-02	2018-09-15	2018-09-27	2018-10-08	2018-10-19	2018-10-30	2018-11-13	2018-11-25	2018-12-13
10 (urban landscape)	Encarsia formosa adults		0	0	1.4	3	5.2	10.2	21.2	16.4	16.8	16.4	31	45	21.4		Urban landscape	Mean of Encarsia formosa adults	0	0	2.06667	3.46667	7.06667	13.2	22.9333	20.0667	16.5333	14.9333	27.3333	40.2667	16.0667
	Bemisia tabaci	Female adults	0	0	11.6	12.6	34.6	42.2	89	108.8	108.8	141	158.2	155	85.8
		Male adults	0	0	5.6	2.8	7.6	28.2	20.2	79	76	92.6	65.2	23.8	18.6			Mean of Bemisia tabaci female adults	0	0	9.73333	13.8667	28.2667	49.2667	101.133	116.467	106.133	150.4	136.133	115.267	71.2
			Data of parasitism (per. tomato leaf)
	Bemisia tabaci nymphs		7	18	3	19	23	14	13	13	16	10	6	8	0			Mean of Bemisia tabaci male adults	0	0	5.53333	4.66667	7.93333	29.2667	21.2	63.4667	71.6	80.8667	54.2667	21	14.3333
	Encarsia formosa pupae		0	2	0	2	4	5	1	2	3	2	2	2	0
																			Describing seasonal activity (%)
																			the numbers observed were summed and the three cardinal points were the dates when 25, 50 and 75% of the total densities were reached.
																			2018-07-13	2018-07-29	2018-08-13	2018-08-23	2018-09-02	2018-09-15	2018-09-27	2018-10-08	2018-10-19	2018-10-30	2018-11-13	2018-11-25	2018-12-13
			2018-07-13	2018-07-29	2018-08-13	2018-08-23	2018-09-02	2018-09-15	2018-09-27	2018-10-08	2018-10-19	2018-10-30	2018-11-13	2018-11-25	2018-12-13			Mean of Encarsia formosa adults	0	0	0.011236	0.0300834	0.0685031	0.140268	0.264951	0.374049	0.463936	0.545125	0.69373	0.91265	1
11 (urban landscape)	Encarsia formosa adults		0	0	2.8	3	8.4	14.8	21.2	27.4	19.6	16.4	24.2	35.2	14.4				Early activity period						Main activity period					Late activity period
	Bemisia tabaci	Female adults	0	0	8.4	15.4	25.6	55.6	101.4	127	92.8	167	135.8	113.2	88			Mean of Bemisia tabaci adults	0	0	0.0120021	0.0265723	0.0550314	0.116771	0.212945	0.354403	0.49413	0.675943	0.825629	0.932757	1
		Male adults	0	0	4.6	6	8.6	30.4	19.4	61.6	71.6	63.6	40.4	22.8	21				Early activity period							Main activity period			Late activity period
			Data of parasitism (per. tomato leaf)																Parasitism rate (%)
	Bemisia tabaci nymphs		5	18	13	43	66	23	79	84	170	148	35	20	0				6.66667	14.6465	18.1929	6.91101	17.8255	28.367	13.6383	12.8073	14.1557	14.6683	21.9048	21.7949	0
	Encarsia formosa pupae		1	1	4	2	9	9	12	8	15	14	8	5	0
																		Population densities (per. yellow sticky trap) (Mean)							Parasitism rate (%)(Mean)
																			Early activity period	Main activity period	Late activity period						Early activity period	Main activity period	Late activity period
																		Mean of Encarsia formosa adults	6.45	20.36	28.1667				Parasitism rate (%)		15.1783	13.8771	14.5665
			2018-07-13	2018-07-29	2018-08-13	2018-08-23	2018-09-02	2018-09-15	2018-09-27	2018-10-08	2018-10-19	2018-10-30	2018-11-13	2018-11-25	2018-12-13			Mean of Bemisia tabaci adults	54.1733	196.311	137.4
12 (urban landscape)	Encarsia formosa adults		0	0	2	4.4	7.6	14.6	26.4	16.4	13.2	12	26.8	40.6	12.4
	Bemisia tabaci	Female adults	0	0	9.2	13.6	24.6	50	113	113.6	116.8	143.2	114.4	77.6	39.8
		Male adults	0	0	6.4	5.2	7.6	29.2	24	49.8	67.2	86.4	57.2	16.4	3.4
			Data of parasitism (per. tomato leaf)
	Bemisia tabaci nymphs		1	11	21	18	49	39	61	111	141	110	42	26	0
	Encarsia formosa pupae		0	3	5	1	11	4	11	15	21	16	4	4	0

## Sheet: Population density in 2019
2019
			Population densities (per. yellow sticky trap)																Population densities (per. yellow sticky trap) (Mean)
Landscape number			2019-06-20	2019-07-04	2019-07-17	2019-07-28	2019-08-08	2019-08-20	2019-08-30	2019-09-10	2019-09-20	2019-09-30	2019-10-10	2019-10-20					2019-06-20	2019-07-04	2019-07-17	2019-07-28	2019-08-08	2019-08-20	2019-08-30	2019-09-10	2019-09-20	2019-09-30	2019-10-10	2019-10-20
1 (flower landscape)	Encarsia formosa adults		0.2	3.2	6.6	6	8.4	22	26.4	30.6	40.6	32.8	22.4	8.2			Flower landscape	Mean of Encarsia formosa adults	0.133333	2.93333	4.93333	7.73333	8.93333	21.9333	28.6	27.0667	35.7333	28.2	22.4	7.2
	Bemisia tabaci	Female adults	0.6	10.2	7.2	18	11.2	25.4	46.2	68.6	63.8	31.2	14.8	4.8
		Male adults	0	3	5	11.4	6.4	24.2	16.6	29.4	24.2	16.6	4.6	0.8				Mean of Bemisia tabaci female adults	0.333333	6	7.46667	16.2	13.6667	18.6667	49.4	68.2	66.8667	33.4667	9.73333	3.93333
			Data of parasitism (per. tomato leaf)
	Bemisia tabaci nymphs		15	19	17	11	8	28	26	27	21	11	9	4				Mean of Bemisia tabaci male adults	0.133333	3.06667	5.6	9.8	6.93333	19.2	19.6667	21.0667	20.7333	14.3333	6.8	1.26667
	Encarsia formosa pupae		1	5	2	2	2	14	11	16	2	2	3	1
																			Describing seasonal activity (%)
																			the numbers observed were summed and the three cardinal points were the dates when 25, 50 and 75% of the total densities were reached.
																			2019-06-20	2019-07-04	2019-07-17	2019-07-28	2019-08-08	2019-08-20	2019-08-30	2019-09-10	2019-09-20	2019-09-30	2019-10-10	2019-10-20
			2019-06-20	2019-07-04	2019-07-17	2019-07-28	2019-08-08	2019-08-20	2019-08-30	2019-09-10	2019-09-20	2019-09-30	2019-10-10	2019-10-20				Mean of Encarsia formosa adults	0.000680967	0.0156622	0.040858	0.0803541	0.125979	0.237998	0.384065	0.522302	0.704801	0.848825	0.963228	1
2 (flower landscape)	Encarsia formosa adults		0.2	4	5.4	8.6	13	24.2	29.4	24.4	34.8	25.8	25.8	9.2					Early activity period						Main activity period			Late activity period
	Bemisia tabaci	Female adults	0.2	4.8	4.6	13.2	14.8	10	49.6	61.6	71	40.4	7.6	3.8				Mean of Bemisia tabaci adults	0.00110445	0.0225623	0.0534869	0.115021	0.163774	0.253392	0.416851	0.628116	0.835437	0.948564	0.987693	1
		Male adults	0.2	3.4	6.8	8	5.6	19	24.4	17.2	23.6	11.6	9.6	0.6					Early activity period					Main activity period			Late activity period
			Data of parasitism (per. tomato leaf)																Parasitism rate (%)
	Bemisia tabaci nymphs		17	14	17	11	19	14	14	11	17	15	8	4					13.5512	23.9505	13.5076	27.7056	25.9942	44.1558	45.2534	68.5746	22.0694	19.7114	23.6111	25
	Encarsia formosa pupae		2	2	3	4	5	9	9	10	5	4	2	0
																		Population densities (per. yellow sticky trap) (Mean)							Parasitism rate (%)(Mean)
																			Early activity period	Main activity period	Late activity period						Early activity period	Main activity period	Late activity period
																		Mean of Encarsia formosa adults	7.76667	30.4667	19.2667				Parasitism rate (%)		20.9418	52.6613	22.598
			2019-06-20	2019-07-04	2019-07-17	2019-07-28	2019-08-08	2019-08-20	2019-08-30	2019-09-10	2019-09-20	2019-09-30	2019-10-10	2019-10-20				Mean of Bemisia tabaci adults	13.84	65.4	39.2833
3 (flower landscape)	Encarsia formosa adults		0	1.6	2.8	8.6	5.4	19.6	30	26.2	31.8	26	19	4.2
	Bemisia tabaci	Female adults	0.2	3	10.6	17.4	15	20.6	52.4	74.4	65.8	28.8	6.8	3.2
		Male adults	0.2	2.8	5	10	8.8	14.4	18	16.6	14.4	14.8	6.2	2.4
			Data of parasitism (per. tomato leaf)
	Bemisia tabaci nymphs		18	16	18	14	15	11	24	18	11	14	8	2
	Encarsia formosa pupae		4	5	2	4	4	2	7	10	3	2	1	1
																			Population densities (per. yellow sticky trap) (Mean)
			2019-07-03	2019-07-16	2019-07-28	2019-08-08	2019-08-20	2019-08-30	2019-09-10	2019-09-20	2019-09-30	2019-10-10	2019-10-20	2019-10-30	2019-11-12				2019-07-03	2019-07-16	2019-07-28	2019-08-08	2019-08-20	2019-08-30	2019-09-10	2019-09-20	2019-09-30	2019-10-10	2019-10-20	2019-10-30	2019-11-12
4 (river landscape)	Encarsia formosa adults		0.8	4.4	6.2	13.4	14.4	29	41.8	23	23.2	39.4	16.2	6.4	0.4		River landscape	Mean of Encarsia formosa adults	1.13333	4.8	6.53333	15	13.9333	20.9333	38.2667	19.2	18.8	34.3333	15.0667	8.4	0.533333
	Bemisia tabaci	Female adults	15.6	46.2	44	101.2	175.2	235.4	392.2	252.2	182	82.6	27.2	3.4	0.8
		Male adults	5.2	25.6	36.6	99.6	112.8	155.2	198.4	129.2	76	43.2	19.2	2.2	2			Mean of Bemisia tabaci female adults	16	34.3333	39.8	93.6667	143.867	246.867	301.6	233.733	136.2	71.2	24.7333	12.2667	1.2
			Data of parasitism (per. tomato leaf)
	Bemisia tabaci nymphs		19	42	34	44	48	104	185	207	124	184	100	54	57			Mean of Bemisia tabaci male adults	5.2	25.7333	27.1333	119.467	125.733	165.4	182.133	110.667	68.1333	49.7333	17.2667	2.33333	0.933333
	Encarsia formosa pupae		9	2	4	9	15	15	49	14	18	15	11	18	12
																			Describing seasonal activity (%)
																			the numbers observed were summed and the three cardinal points were the dates when 25, 50 and 75% of the total densities were reached.
																			2019-07-03	2019-07-16	2019-07-28	2019-08-08	2019-08-20	2019-08-30	2019-09-10	2019-09-20	2019-09-30	2019-10-10	2019-10-20	2019-10-30	2019-11-12
			2019-07-03	2019-07-16	2019-07-28	2019-08-08	2019-08-20	2019-08-30	2019-09-10	2019-09-20	2019-09-30	2019-10-10	2019-10-20	2019-10-30	2019-11-12			Mean of Encarsia formosa adults	0.00575491	0.0301286	0.063304	0.139472	0.210223	0.31652	0.510833	0.608328	0.703791	0.878131	0.954638	0.997292	1
5 (river landscape)	Encarsia formosa adults		1	5.8	6.4	15.4	13	21	33.6	14.2	17	29.4	16.6	8.6	0.6				Early activity period					Main activity period				Late activity period
	Bemisia tabaci	Female adults	15.4	25.4	36.4	83.8	134.2	242	314	219.4	134.2	65.8	23.2	15.8	0.8			Mean of Bemisia tabaci adults	0.00939994	0.0360331	0.0657109	0.160213	0.279752	0.462548	0.677032	0.829737	0.920337	0.973958	0.992581	0.999054	1
		Male adults	5.4	23.2	20.8	122.6	120.6	199.8	168.8	104.6	72.8	51.8	20	3	0.2				Early activity period				Main activity period			Late activity period
			Data of parasitism (per. tomato leaf)																Parasitism rate (%)
	Bemisia tabaci nymphs		17	51	48	37	45	89	157	217	155	129	74	51	27				28.5999	10.7618	10.1716	15.8456	22.0833	22.0026	25.9416	6.54007	11.9609	7.42393	13.0974	23.5638	42.1664
	Encarsia formosa pupae		2	9	6	7	7	22	44	17	22	9	17	11	11
																		Population densities (per. yellow sticky trap) (Mean)							Parasitism rate (%)(Mean)
																			Early activity period	Main activity period	Late activity period						Early activity period	Main activity period	Late activity period
																		Mean of Encarsia formosa adults	8.28	24.3	19.2667				Parasitism rate (%)		16.3447	23.3425	17.4587
			2019-07-03	2019-07-16	2019-07-28	2019-08-08	2019-08-20	2019-08-30	2019-09-10	2019-09-20	2019-09-30	2019-10-10	2019-10-20	2019-10-30	2019-11-12			Mean of Bemisia tabaci adults	90.3333	388.533	121.4
6 (river landscape)	Encarsia formosa adults		1.6	4.2	7	16.2	14.4	12.8	39.4	20.4	16.2	34.2	12.4	10.2	0.6
	Bemisia tabaci	Female adults	17	31.4	39	96	122.2	263.2	198.6	229.6	92.4	65.2	23.8	17.6	2
		Male adults	5	28.4	24	136.2	143.8	141.2	179.2	98.2	55.6	54.2	12.6	1.8	0.6
			Data of parasitism (per. tomato leaf)
	Bemisia tabaci nymphs		15	81	64	49	36	67	163	219	237	154	94	57	17
	Encarsia formosa pupae		4	8	4	4	7	18	38	11	17	11	5	9	11
																			Population densities (per. yellow sticky trap) (Mean)
			2019-07-04	2019-07-17	2019-07-28	2019-08-08	2019-08-20	2019-08-30	2019-09-10	2019-09-20	2019-09-30	2019-10-10	2019-10-20	2019-10-30					2019-07-04	2019-07-17	2019-07-28	2019-08-08	2019-08-20	2019-08-30	2019-09-10	2019-09-20	2019-09-30	2019-10-10	2019-10-20	2019-10-30
7 (mountain landscape)	Encarsia formosa adults		2	5.6	6.8	14.2	13.2	22.4	23.8	21.6	19.2	38.6	24	6.6			Mountain landscape	Mean of Encarsia formosa adults	1.33333	6.73333	6.66667	13.2667	14.6667	18.7333	20.4667	19.0667	18.6667	40.6667	26.4	5.66667
	Bemisia tabaci	Female adults	8.8	5.4	24	44.6	81	122.8	127.4	171.6	122.8	69	64.2	18.6
		Male adults	2.2	4.6	9.2	8.2	23.4	64.2	32.8	79.2	57.4	29.2	8.2	8.8				Mean of Bemisia tabaci female adults	5.8	9.6	26	34.9333	86.7333	118.667	127.4	190.4	114	69.2667	45.4667	15.4667
			Data of parasitism (per. tomato leaf)
	Bemisia tabaci nymphs		14	22	68	72	37	57	69	55	44	51	27	11				Mean of Bemisia tabaci male adults	2.26667	5.6	10	8.8	16	54.2	57.3333	69.6667	60.3333	24.6667	10.6667	7.26667
	Encarsia formosa pupae		5	2	7	9	1	18	27	23	2	5	9	1
																			Describing seasonal activity (%)
																			the numbers observed were summed and the three cardinal points were the dates when 25, 50 and 75% of the total densities were reached.
																			2019-07-04	2019-07-17	2019-07-28	2019-08-08	2019-08-20	2019-08-30	2019-09-10	2019-09-20	2019-09-30	2019-10-10	2019-10-20	2019-10-30
			2019-07-04	2019-07-17	2019-07-28	2019-08-08	2019-08-20	2019-08-30	2019-09-10	2019-09-20	2019-09-30	2019-10-10	2019-10-20	2019-10-30				Mean of Encarsia formosa adults	0.00693241	0.0419411	0.0766031	0.145581	0.221837	0.319237	0.42565	0.524783	0.621837	0.833276	0.970537	1
8 (mountain landscape)	Encarsia formosa adults		1.2	9	7	12	11.8	17.8	19	17.8	16.8	47.8	25.4	5					Early activity period					Main activity period				Late activity period
	Bemisia tabaci	Female adults	3.4	11.8	28.4	33.4	79.8	115.4	114.4	175	92.4	61	37.2	11.8				Mean of Bemisia tabaci adults	0.00689145	0.019877	0.0506322	0.0879941	0.17576	0.323442	0.481262	0.70344	0.852375	0.932623	0.980579	1
		Male adults	2.6	7.2	13.2	7.6	11.2	60.8	73.4	63.8	76.2	23.6	12.8	6.8					Early activity period					Main activity period			Late activity period
			Data of parasitism (per. tomato leaf)																Parasitism rate (%)
	Bemisia tabaci nymphs		11	29	57	85	59	67	51	72	51	33	29	12					25.8085	17.1518	15.5552	12.5802	9.04314	37.4841	30.8213	31.4658	9.68509	19.4296	32.9502	17.6768
	Encarsia formosa pupae		2	4	11	6	4	12	17	16	4	7	12	2
																		Population densities (per. yellow sticky trap) (Mean)							Parasitism rate (%)(Mean)
																			Early activity period	Main activity period	Late activity period						Early activity period	Main activity period	Late activity period
																		Mean of Encarsia formosa adults	8.53333	19.2333	24.2444				Parasitism rate (%)		16.0278	33.2571	19.9354
			2019-07-04	2019-07-17	2019-07-28	2019-08-08	2019-08-20	2019-08-30	2019-09-10	2019-09-20	2019-09-30	2019-10-10	2019-10-20	2019-10-30				Mean of Bemisia tabaci adults	41.1467	205.889	86.7833
9 (mountain landscape)	Encarsia formosa adults		0.8	5.6	6.2	13.6	19	16	18.6	17.8	20	35.6	29.8	5.4
	Bemisia tabaci	Female adults	5.2	11.6	25.6	26.8	99.4	117.8	140.4	224.6	126.8	77.8	35	16
		Male adults	2	5	7.6	10.6	13.4	37.6	65.8	66	47.4	21.2	11	6.2
			Data of parasitism (per. tomato leaf)
	Bemisia tabaci nymphs		17	21	82	44	34	27	75	56	42	33	29	11
	Encarsia formosa pupae		4	6	14	8	6	17	15	17	7	9	7	3
																			Population densities (per. yellow sticky trap) (Mean)
			2019-07-16	2019-07-28	2019-08-08	2019-08-20	2019-08-30	2019-09-10	2019-09-20	2019-09-30	2019-10-10	2019-10-20	2019-10-30	2019-11-12					2019-07-16	2019-07-28	2019-08-08	2019-08-20	2019-08-30	2019-09-10	2019-09-20	2019-09-30	2019-10-10	2019-10-20	2019-10-30	2019-11-12
10 (urban landscape)	Encarsia formosa adults		1	3.6	7.8	11.6	16.6	16.8	20.6	11	36	25.2	9.8	2.8			Urban landscape	Mean of Encarsia formosa adults	1.2	3.93333	6.66667	12.6	19.5333	14.7333	20.3333	12.4667	31	20.8	12.3333	2
	Bemisia tabaci	Female adults	5.8	9.6	28.4	46.4	117.8	93.8	127.6	90.2	159.4	90	46.8	11.2
		Male adults	3	3.8	11	29.2	21	88	62.6	75.8	56.4	21.2	14.8	4				Mean of Bemisia tabaci female adults	6.06667	11.6667	20.8667	43.4667	104.533	96.7333	131.4	89.5333	152.667	91.4667	41.7333	9.46667
			Data of parasitism (per. tomato leaf)
	Bemisia tabaci nymphs		5	11	19	24	18	34	55	91	50	33	21	7				Mean of Bemisia tabaci male adults	2.53333	6.8	13.3333	26.6667	21.4667	66.4667	63.2	65.5333	52.7333	22.6667	15.1333	4
	Encarsia formosa pupae		1	0	0	1	5	9	6	7	4	1	4	3
																			Describing seasonal activity (%)
																			the numbers observed were summed and the three cardinal points were the dates when 25, 50 and 75% of the total densities were reached.
																			2019-07-16	2019-07-28	2019-08-08	2019-08-20	2019-08-30	2019-09-10	2019-09-20	2019-09-30	2019-10-10	2019-10-20	2019-10-30	2019-11-12
			2019-07-16	2019-07-28	2019-08-08	2019-08-20	2019-08-30	2019-09-10	2019-09-20	2019-09-30	2019-10-10	2019-10-20	2019-10-30	2019-11-12				Mean of Encarsia formosa adults	0.00761421	0.0325719	0.0748731	0.154822	0.278765	0.37225	0.501269	0.580372	0.777073	0.909052	0.98731	1
11 (urban landscape)	Encarsia formosa adults		2	4.4	6.2	17.4	14.2	12.4	16.6	13.2	25.4	17.4	13	2					Early activity period				Main activity period				Late activity period
	Bemisia tabaci	Female adults	5.4	12.6	20.4	43.4	110.2	101.8	154.4	100.4	167	90.6	44.8	7.2				Mean of Bemisia tabaci adults	0.00741294	0.0233307	0.05281	0.113263	0.221871	0.362545	0.530284	0.663947	0.840995	0.939375	0.988392	1
		Male adults	2	8.2	12.8	25.6	22.2	70.2	58.2	58	54.8	24.8	16.8	4.8					Early activity period					Main activity period			Late activity period
			Data of parasitism (per. tomato leaf)																Parasitism rate (%)
	Bemisia tabaci nymphs		2	14	11	28	42	33	61	72	106	84	55	37					16.1905	2.38095	12.3106	10.0108	18.8148	28.5502	20.36	7.29661	9.76042	7.6823	14.228	19.7912
	Encarsia formosa pupae		0	1	2	3	7	4	9	4	9	9	8	2
																		Population densities (per. yellow sticky trap) (Mean)							Parasitism rate (%)(Mean)
																			Early activity period	Main activity period	Late activity period						Early activity period	Main activity period	Late activity period
																		Mean of Encarsia formosa adults	6.1	16.7667	16.5333				Parasitism rate (%)		11.9415	18.7356	12.8655
			2019-07-16	2019-07-28	2019-08-08	2019-08-20	2019-08-30	2019-09-10	2019-09-20	2019-09-30	2019-10-10	2019-10-20	2019-10-30	2019-11-12				Mean of Bemisia tabaci adults	51.48	170.956	97.4667
12 (urban landscape)	Encarsia formosa adults		0.6	3.8	6	8.8	27.8	15	23.8	13.2	31.6	19.8	14.2	1.2
	Bemisia tabaci	Female adults	7	12.8	13.8	40.6	85.6	94.6	112.2	78	131.6	93.8	33.6	10
		Male adults	2.6	8.4	16.2	25.2	21.2	41.2	68.8	62.8	47	22	13.8	3.2
			Data of parasitism (per. tomato leaf)
	Bemisia tabaci nymphs		7	22	16	33	50	17	48	81	86	43	22	9
	Encarsia formosa pupae		2	0	3	5	6	8	17	7	11	4	2	1
